# Supplementary material for: Forest floor community metatranscriptomes identify fungal and bacterial responses to N deposition in two maple forests
Source: Front Microbiol. 2015 Apr 23;6:337. doi: 10.3389/fmicb.2015.00337 (PMC4407611; doi:10.3389/fmicb.2015.00337)
Supplement: Supplementary file 1 [file Table1.XLSX]

## Sheet: Sheet1
CAZyme	Taxonomic Attribution	Quadrant	CAZy Link	CAZypedia Link
GH5	Eukarya	1	http://www.cazy.org/GH5.html	http://www.cazypedia.org/index.php/Glycoside_Hydrolase_Family_5
GH6	Eukarya	1	http://www.cazy.org/GH6.html	http://www.cazypedia.org/index.php/Glycoside_Hydrolase_Family_6
GH7	Eukarya	1	http://www.cazy.org/GH7.html	http://www.cazypedia.org/index.php/Glycoside_Hydrolase_Family_7
CBM1	Eukarya	1	http://www.cazy.org/CBM1.html	N/A
CE1	Eukarya	1	http://www.cazy.org/CE1.html	N/A
AA9	Eukarya	1	http://www.cazy.org/AA9.html	http://www.cazypedia.org/index.php/Auxiliary_Activity_Family_9
PL1	Eukarya	1	http://www.cazy.org/PL1.html	N/A
GH5	Bacteria	2	http://www.cazy.org/GH5.html	http://www.cazypedia.org/index.php/Glycoside_Hydrolase_Family_5
GH9	Bacteria	2	http://www.cazy.org/GH9.html	http://www.cazypedia.org/index.php/Glycoside_Hydrolase_Family_9
GH10	Bacteria	2	http://www.cazy.org/GH10.html	http://www.cazypedia.org/index.php/Glycoside_Hydrolase_Family_10
GH76	Eukarya	2	http://www.cazy.org/GH76.html	N/A
GT3	Eukarya	2	http://www.cazy.org/GT3.html	N/A
GT41	Eukarya	2	http://www.cazy.org/GT41.html	N/A
GT62	Eukarya	2	http://www.cazy.org/GT62.html	N/A
CBM21	Eukarya	2	http://www.cazy.org/CBM21.html	N/A
CBM48	Eukarya	2	http://www.cazy.org/CBM48.html	N/A
GH1	Bacteria	3	http://www.cazy.org/GH1.html	http://www.cazypedia.org/index.php/Glycoside_Hydrolase_Family_1
GH2	Bacteria	3	http://www.cazy.org/GH2.html	http://www.cazypedia.org/index.php/Glycoside_Hydrolase_Family_2
GH3	Bacteria	3	http://www.cazy.org/GH3.html	http://www.cazypedia.org/index.php/Glycoside_Hydrolase_Family_3
GH15	Bacteria	3	http://www.cazy.org/GH15.html	http://www.cazypedia.org/index.php/Glycoside_Hydrolase_Family_15
GH31	Bacteria	3	http://www.cazy.org/GH31.html	http://www.cazypedia.org/index.php/Glycoside_Hydrolase_Family_31
GH78	Bacteria	3	http://www.cazy.org/GH78.html	http://www.cazypedia.org/index.php/Glycoside_Hydrolase_Family_78
GH84	Bacteria	3	http://www.cazy.org/GH84.html	http://www.cazypedia.org/index.php/Glycoside_Hydrolase_Family_84
GH94	Bacteria	3	http://www.cazy.org/GH94.html	http://www.cazypedia.org/index.php/Glycoside_Hydrolase_Family_94
GH0	Bacteria	3	http://www.cazy.org/GH0.html	N/A
GT2	Bacteria	3	http://www.cazy.org/GT2.html	N/A
GT4	Bacteria	3	http://www.cazy.org/GT4.html	N/A
GT20	Bacteria	3	http://www.cazy.org/GT20.html	N/A
GT35	Bacteria	3	http://www.cazy.org/GT35.html	N/A
CBM48	Bacteria	3	http://www.cazy.org/CBM48.html	N/A
CE14	Bacteria	3	http://www.cazy.org/CE14.html	N/A
